# Supplementary material for: DNA Damage Repair Gene Set as a Potential Biomarker for Stratifying Patients with High Tumor Mutational Burden
Source: Biology (Basel). 2021 Jun 14;10(6):528. doi: 10.3390/biology10060528 (PMC8231881; doi:10.3390/biology10060528)
Supplement: Supplementary file 1 [file biology-10-00528-s001.zip]

Archive with 1 entries (1 files):
- biology-1236566-suppl.pdf
